# Supplementary material for: Plant-Mediated Female Transcriptomic Changes Post-Mating in a Tephritid Fruit Fly, Bactrocera tryoni
Source: Genome Biol Evol. 2017 Dec 6;10(1):94–107. doi: 10.1093/gbe/evx257 (PMC5765559; doi:10.1093/gbe/evx257)
Supplement: Supplementary Figures and Tables [file evx257_supp.zip]

Archive with 7 entries (7 files):
- Supplementary Figure S1.jpg
- Supplementary Figure S2.jpg
- Supplementary Figure S3.jpg
- Supplementary Figure S4.jpg
- Supplementary Figure S5.jpg
- Supplementary Figure S6.jpg
- Supplementary tables.doc
